# Supplementary material for: Restriction spectrum imaging with elastic image registration for automated evaluation of response to neoadjuvant therapy in breast cancer
Source: Front Oncol. 2023 Sep 15;13:1237720. doi: 10.3389/fonc.2023.1237720 (PMC10541212; doi:10.3389/fonc.2023.1237720)
Supplement: Supplementary file 1 [file DataSheet_1.zip]

Archive with 6 entries (6 files):
- Image 5.PDF
- Image 6.PDF
- Image 7.pdf
- Image 8.PDF
- Image 9.PDF
- Images 1-4.PDF
